# Supplementary material for: Co-Targeting of BTK and TrxR as a Therapeutic Approach to the Treatment of Lymphoma
Source: Antioxidants (Basel). 2023 Feb 20;12(2):529. doi: 10.3390/antiox12020529 (PMC9952695; doi:10.3390/antiox12020529)
Supplement: Supplementary file 1 [file antioxidants-12-00529-s001.zip]

Archive with 1 entries (1 files):
- antioxidants-2145649-supplementary.pdf
